# Supplementary material for: Dynamic Assay for Profiling Anti-SARS-CoV-2 Antibodies and Their ACE2/Spike RBD Neutralization Capacity
Source: Viruses. 2021 Jul 15;13(7):1371. doi: 10.3390/v13071371 (PMC8309970; doi:10.3390/v13071371)
Supplement: Supplementary file 1 [file viruses-13-01371-s001.zip]

Archive with 1 entries (1 files):
- viruses-1277166-si final.pdf
